# Supplementary material for: Detection and Pattern Recognition of Chemical Warfare Agents by MOS-Based MEMS Gas Sensor Array
Source: Sensors (Basel). 2025 Apr 21;25(8):2633. doi: 10.3390/s25082633 (PMC12030887; doi:10.3390/s25082633)
Supplement: Supplementary file 1 [file sensors-25-02633-s001.zip]

Archive with 1 entries (1 files):
- sensors-3546144-supplementary.pdf
